# Supplementary material for: Proof-of-Concept Evaluation of Primary Human FAP-CAR-NK Cells Targeting Activated Fibroblasts in Pulmonary Fibrosis
Source: Int J Mol Sci. 2026 May 5;27(9):4128. doi: 10.3390/ijms27094128 (PMC13164303; doi:10.3390/ijms27094128)
Supplement: Supplementary file 1 [file ijms-27-04128-s001.zip]

Archive with 5 entries (5 files):
- Figure s1.pdf
- Figure s2.pdf
- Figure s3.pdf
- Table S1.pdf
- Table S2.pdf
